# Supplementary material for: Porcine Brain Enzyme Hydrolysate Enhances Immune Function and Antioxidant Defense via Modulation of Gut Microbiota in a Cyclophosphamide-Induced Immunodeficiency Model
Source: Antioxidants (Basel). 2024 Apr 17;13(4):476. doi: 10.3390/antiox13040476 (PMC11047735; doi:10.3390/antiox13040476)
Supplement: Supplementary file 1 [file antioxidants-13-00476-s001.zip]

Archive with 1 entries (1 files):
- antioxidants-2930617-supplementary.pdf
